# Supplementary material for: Similar Metabolic Costs for Mangrove Tree Crabs (Aratus pisonii) in Historic and Range‐Shifted Habitats
Source: Ecol Evol. 2025 Jul 24;15(7):e71882. doi: 10.1002/ece3.71882 (PMC12289396; doi:10.1002/ece3.71882)
Supplement: Supplementary file 1 — Data S1. Aratus base analysis_new calculations. [file ECE3-15-e71882-s002.csv]

Avg_Temp	MetabolicRate	CollectionSite	Sex	SexCode	SiteCode	SoftCarapace	CarapaceWidth	NumberLimbsMissing	NumLimbsRegenerating	Gravid	Vitellogenic	DryMassofCrab	GutWidth	Parasite Count	Gut	Hepato	Gonad	Body	Egg
30.2	0.031989798	Mangrove	F	1	1	0	13.77	2	2	0		0.32522	5.46	0	0.0156	0.049	0.00321	0.25741	0
30.2	0.012095316	Mangrove	F	1	1	0	11.2	1	1	1	1	0.15515	4.8	0	0.013	0.00306	0.00199	0.1371	0.01635
30.2	0.402232684	Mangrove	F	1	1	0	16.15	3	3	0		0.43205	6.77	0	0.03967	0.02168	0.0006	0.3701	0
30.2	0.365990554	Mangrove	F	1	1	0	20.03	4	0	1		0.63772	7.89	0	0.03488	0.0376	0.01128	0.55396	0.0488
30.2	0.034660561	Mangrove	F	1	1	0	11.5	0	0	1	0	0.24852	5.48	0	0.0131	0.0174	0.00138	0.21664	0.03892
30.2	0.646262511	Mangrove	F	1	1	0	20.49	0	0	0	1	1.04343	8.39	0	0.04994	0.0908	0.02779	0.8749	0
30.2	0.15450775	Mangrove	F	1	1	1	13.133	3	3	0	1	0.24242	4.01	0	0.00174	0.01156	0.00653	0.22259	0
30.2	0.412269337	Mangrove	F	1	1	1	19.05	1	1	0	0	0.83787	8.09	0	0.02055	0.0107	0.01192	0.7947	0
32.27	0.529721715	Mangrove	F	1	1	0	20.25	1	1	0	0	1.17946	7.25	0	0.01899	0.04708	0.00534	1.10805	0
32.27	0.497104898	Mangrove	F	1	1	0	21.84	0	0	0		1.35134	8.51	0	0.01678	0.04017	0.00419	1.2902	0
32.27	-0.060437568	Mangrove	F	1	1	0	13.08	0	0	0	1	0.26212	4.98	0	0.01765	0.01083	0.00299	0.23065	0
32.27	0.69364537	Mangrove	F	1	1	0	23.09	1	0	0	1	1.31043	9.5	0	0.08313	0.05751	0.00862	1.16117	0
32.27	0.823506743	Mangrove	F	1	1	0	21.33	0	0	1	1	1.02976	8.63	0	0.02362	0.02305	0.0197	0.96339	0
32.27	0.62574034	Mangrove	F	1	1	0	19.9	0	0	1	1	0.82338	8.5		0.02618	0.03895	0.01726	0.74099	0.07973
32.23	0.833006175	Mangrove	F	1	1	0	22.6	0	0	1	1	1.04726	9.5		0.02867	0.04902	0.00513	0.96444	0.19107
32.23	0.726420998	Mangrove	F	1	1	0	24.78	4	2	0	0	1.39705	9.72	0	0.02966	0.05066	0.0037	1.31303	0
32.23	0.772057269	Mangrove	F	1	1	1	24.2	1	1	0	0	1.64396	10.1	0	0.06045	0.03662	0.01094	1.53595	0
32.23	0.699892304	Mangrove	F	1	1	0	23	2	1	1	1	1.12861	9.1	0	0.04223	0.03571	0.01136	1.03931	0.047755
32.23	0.386686735	Mangrove	F	1	1	0	17.49	1	0	0	1	0.58179	6.78	0	0.02581	0.04369	0.02884	0.48345	0
32.23	0.356558478	Mangrove	F	1	1	0	21.56	1	1	0	1	0.93081	8.91	0	0.03475	0.01076	0.04318	0.84212	0
32.23	0.618174822	Mangrove	F	1	1	0	19.3	1	0	1	1	0.87563	8.53	0	0.04029	0.0267	0.01897	0.78967	0.10464
32.23	0.792071979	Mangrove	F	1	1	0	21	0	0	1		1.01886	8.33	0	0.04545	0.04411	0.01456	0.91474	0.06389
32.23	0.624247199	Mangrove	F	1	1	0	19.34	0	0	1	1	0.85364	7.5	0	0.03377	0.04117	0.04343	0.73527	0.07137
32.6	0.85027414	Mangrove	F	1	1	0	23.36	2	2	1	0	1.02945	9.62	0	0.04429	0.05965	0.00907	0.91644	0.1446
32.6	0.726363553	Mangrove	F	1	1	0	20.94	0	0	0	1	1.02116	8.47	0	0.02411	0.05112	0.00529	0.94064	0
32.6	0.403557213	Mangrove	F	1	1	0	18.72	2	0	1	0	0.546781	7.54	0	0.01938	0.012111	0.00161	0.51368	0.10054
32.6	0.48221222	Mangrove	F	1	1	1	19.11	1	1	0		0.90868	7.91		0.02685	0.04107	0.00368	0.83708	0
32.6	0.673611938	Mangrove	F	1	1	0	20.25	1	1	0	0	1.14252	7.72	0	0.02238	0.04338	0.00934	1.06742	0
32.6	0.578300939	Mangrove	F	1	1	0	22.5	0	0	0	1	0.940991	9.2	0	0.029761	0.03603	0.0335	0.8417	0
32.6	0.539387425	Mangrove	F	1	1	0	19.08	1	1	1	0	0.77099	8	0	0.03241	0.02624	0.00139	0.71095	0.12468
32.6	0.692815966	Mangrove	F	1	1	0	21.2	0	0	1	1	1.01338	8.57	0	0.02091	0.03981	0.01214	0.94052	0
32.6	0.913475701	Mangrove	F	1	1	0	23.27	0	0	1	1	1.26456	9.45	0	0.05753	0.04436	0.04596	1.11671	0.08778
32.6	0.47643838	Mangrove	F	1	1	0	19.7	1	1	0	1	1.01609	7.87	0	0.02119	0.05442	0.01797	0.92251	0
32.6	0.569993837	Mangrove	F	1	1	0	21.9	1	1	1	1	0.96391	8.8	0	0.02565	0.03734	0.00745	0.89347	0.05509
32.6	0.820402799	Mangrove	F	1	1	0	21.3	0	0	1	1	0.89544	8.2	0	0.01979	0.01691	0.00246	0.85628	0.16046
32.6	0.947538707	Mangrove	F	1	1	0	21.61	0	0	1	1	1.0425	8.48	0	0.04237	0.04763	0.00672	0.94578	0.07194
32.6	0.086392877	Mangrove	F	1	1	1	15.16	2	1	0	0	0.40556	6.65	0	0.01675	0.01036	0.00605	0.3724	0
32.6	0.640121588	Mangrove	F	1	1	0	21.89	1	0	0	1	1.03861	8.7	0	0.02655	0.08077	0.05093	0.88036	0
32.6	0.548890089	Mangrove	F	1	1	0	20.26	2	2	1	1	0.75279	7.32	0	0.02271	0.04297	0.02621	0.6609	0.04649
32.6	0.139437072	Mangrove	F	1	1	1	13.72	0	0	0	0	0.30557	6.12	0	0.01332	0.00948	0.01228	0.27049	0
32.6	0.516297898	Mangrove	F	1	1	0	21.22	4	4	1	1	-0.03741	8.97	0	0.02786	0.01666	0.01372	-0.09565	0.07136
32.6	-0.002583181	Mangrove	F	1	1	1	15.85	0	0	0	0	1.03436	6.4	0	0.0164	0.01259	0.00013	#VALUE!	0.0271
32.6	1.02919261	Mangrove	F	1	1	0	24.81	1	1	0	1	1.63432	9.48	1	0.00112	0.06005	-0.00231	1.57546	0
32.6	0.550593324	Mangrove	F	1	1	1	20.03	1	1	1	0	0.82577	8.54	0	0.05308	0.01458	0.00098	0.75713	0.11594
32.6	0.16078584	Mangrove	F	1	1	0	15.21	1	1	1	0	0.41559	6.02	0	0.04775	0.01083	9.00E-05	0.35692	0.04644
32.6	0.310178844	Mangrove	F	1	1	0	17.59	0	0	1	0	0.59421	6.92	0	0.03654	0.04279	0.0078	0.50708	0.01888
32.6	0.124015344	Mangrove	F	1	1	1	15.625	1	1	0	0	0.27667	6.77	1	0.01425	0.00234	0.0031	0.25698	0
32.6	0.836138398	Mangrove	F	1	1	0	20.36	0	0	1	1	0.89498	8.26	0	0.02115	0.03016	0.0287	0.81497	0.76711
32.6	0.463310892	Mangrove	F	1	1	0	21.04	0	0	1	0	0.97667	8.44	0	0.0295	0.04695	0.00425	0.89597	0.14637
32.6	0.520543474	Mangrove	F	1	1	0	21.1	0	0	0	1	0.74776	8.66	0	0.0471	0.02176	0.00847	0.67043	0
32.6	0.605452441	Mangrove	F	1	1	0	21.49	1	0	1	1	0.81221	8.07	0	0.02475	0.01174	0.00107	0.77465	0.14596
32.6	0.60060049	Mangrove	F	1	1	0	20.38	0	0	0	0	1.20335	8.76	0	0.02574	0.04741	0.0015	1.1287	0
32.6	0.239685436	Mangrove	F	1	1	0	16.63	3	2	0	0	0.51587	6.95		0.02235	0.04615	0.00769	0.43968	0
32.6	0.482662535	Mangrove	F	1	1	0	21.245	1	1	1	0	0.97416	8.445	0	0.02831	0.0349	0.00826	0.90269	0.09658
32.6	0.529863165	Mangrove	F	1	1	0	19.68	0	0	1	1	0.84288	8.12	0	0.03556	0.03073	0.01558	0.76101	0.1214
32.6	0.423890427	Mangrove	F	1	1	0	19.87	1	1	0	1	0.90126	9.13	0	0.0447	0.06801	0.03431	0.75424	0
32.6	0.33346303	Mangrove	F	1	1	0	18.89	2	2	0	1	0.82754	7.31	0	0.02125	0.0453	0.0201	0.74089	0
32.6	0.170168121	Mangrove	F	1	1	0	18.8	3	3	0	0	0.54889	7.5	0	0.03425	0.02095	0.00698	0.48671	0
32.6	0.252551047	Mangrove	F	1	1	0	17.55	1	0	1	1	0.58203	6.78	0	0.03223	0.04006	0.00586	0.50388	0.00397
32.6	0.851417669	Mangrove	F	1	1	0	23.02	1	1	0	0	1.45847	9.2	0	0.07993	0.02876	0.10804	1.24174	0
32.6	0.717133651	Mangrove	F	1	1	0	23.12	0	0	0	0	1.70703	9.52	0	0.02729	0.00779	0.01545	1.6565	0
32.83	0.793119915	Mangrove	F	1	1	0	21.67	3	0	1	1	0.92243	9.13	0	0.04498	0.05076	0.02391	0.80278	0.03788
32.83	0.435749287	Mangrove	F	1	1	0	19.72	1	0	0	1	0.90824	7.69	0	0.04518	0.02222	0.06366	0.77718	0
32.83	0.216233762	Mangrove	F	1	1	0	16.09	1	0	1	1	0.43595	6.86		0.01644	0.01189	0.00284	0.40478	0.01892
32.83	0.466828	Mangrove	F	1	1	0	21.75	2	2	1	0	0.89672	8.78	0	0.02752	0.06983	0.00116	0.79821	0.15839
32.83	0.109036693	Mangrove	F	1	1	0	18.2	0	0	0		0.60178	7.3	0	0.01575	0.0198	0.01001	0.55622	0
32.83	0.121952612	Mangrove	F	1	1	1	14.94	0	0	0		0.35252	6.16		0.01606	0.00605	0.00107	0.32934	0
32.83	0.435946995	Mangrove	F	1	1	0	18.82	1	1	1	1	0.69245	7.04	0	0.04777	0.02091	0.00618	0.61759	0.13318
32.83	0.676737018	Mangrove	F	1	1	0	22.25	0	0	0	1	0.72633	9.57	0	0.03606	0.04347	0.00197	0.64483	0
32.6	0.362548171	Mangrove	F	1	1	0	17.16	1	1	1	1	0.57686	7.28	0	0.03228	0.0149	0.01668	0.513	0.03733
32.6	0.983486006	Mangrove	F	1	1	0	23.46	1	0	1	1	1.32439	9.56	0	0.03479	0.08078	0.05444	1.15438	0.1237
32.6	0.304611693	Mangrove	F	1	1	1	16.53	2	2	0		0.37659	6.99		0.04107	-0.00716	0.01586	0.32682	0
32.6	0.405575513	Mangrove	F	1	1	0	18.03	1	1	0	1	0.73352	7.78	0	0.03434	0.0773	0.01812	0.60376	0
32.6	0.647876568	Mangrove	F	1	1	0	22.1	0	0	0	1	1.24129		0	0.0425	0.06856	0.02778	1.10245	-0.67411
32.6	0.451286083	Mangrove	F	1	1	0		2	1	1	1	0.69422	7.52	0	0.01217	0.02701	0.03549	0.61955	0.05122
32.6	0.595186867	Mangrove	F	1	1	0	21.57	1	1	1	0	0.91617	8.99	0	0.03625	0.02111	0.00141	0.8574	0.14916
32.6	0.192303226	Mangrove	F	1	1	0	15.72	0	0	1	1	0.4372	6.28	0	0.00896	0.02529	0.02084	0.38211	0.03541
32.6	0.220825753	Mangrove	F	1	1	0	19.47	0	0	1	0	0.73896	8.27	0	0.01677	0.01467	0.00682	0.7007	0.10423
32.6	0.677045209	Mangrove	F	1	1	0	19.47	1	1	1	1	0.87553	8.5	0	0.03058	0.02267	0.02422	0.79806	0.07082
32.6	0.765473971	Mangrove	F	1	1	0	21.48	2	0	1	1	1.07873	8.89	0	0.04364	0.03957	0.0418	0.95372	0.07724
32.6	0.778504773	Mangrove	F	1	1	0	22.7	0	0	0	1	1.64573	9.16	0	0.05559	0.04955	0.02053	1.52006	0
32.6	0.328887746	Mangrove	F	1	1	1	15.77	3	3	1	1	0.439378	6.72	0	0.01308	0.04025	0.012128	0.37392	0.05288
32.83	0.223821845	Mangrove	F	1	1	0	15.91	1	1	0	0	0.42761	6.62	0	0.01301	0.02925	0.00072	0.38463	0
32.83	0.618435824	Mangrove	F	1	1	0	19.8	1	0	1	1	0.78826	8.9	0	0.02667	0.02426	0.00874	0.72859	0.13998
32.83	0.65138302	Mangrove	F	1	1	0	18.7	1	1	1	1	0.62482	7.5	0	0.0152	0.03328	0.00398	0.57236	0.08846
32.83	0.671912129	Mangrove	F	1	1	0	21.11	3	0	1	1	0.84216	8.85	0	0.05742	0.02763	0.0241	0.73301	0.09101
32.83	0.610652314	Mangrove	F	1	1	0	20.422	2	2	1	1	0.8061	12.545	0	0.02089	0.02853	0.00553	0.75115	0.7581
32.83	0.645982033	Mangrove	F	1	1	0	19.49	2	2	0		0.83111			0.06436	0.06592	0.02325	0.67758	0
32.83	0.366221577	Mangrove	F	1	1	0	17.98	2	0	0	1	0.59506	6.83	0	0.03606	0.03816	0.01716	0.50368	0
32.83	0.491834497	Mangrove	F	1	1	1	20.67	2	2	0	0	1.14826	8.33	0	0.01674	0.04606	0.00176	1.0837	0
32.83	0.633760492	Mangrove	F	1	1	0	20.4	0	0	1	1	1.07938	8.53	0	0.06844	0.052	0.04006	0.91888	0.0641
32.83	0.527546517	Mangrove	F	1	1	0	21.41	0	0	0	1	1.07363	8.48	0	0.02551	0.0764	0.05228	0.91944	0
32.83	0.262545655	Mangrove	F	1	1	0	15.94	0	0	1	0	0.51713	6.04	0	0.01715	0.01716	0.00286	0.47996	0.03625
32.83	0.643026676	Mangrove	F	1	1	1	20.58	0	0	0	0	0.80612	8.53	0	0.02502	0.01251	0.00096	0.76763	0
32.83	0.458663535	Mangrove	F	1	1	0	21.71	0	0	1	1	1.30873	8.98	0	0.0554	0.08375	0.00634	1.16324	0.0753
33.47	0.191998759	Marsh	F	1	2	0	13.77	1	1	1	1	0.21075	5.55	0	0.01124	0.00745	0.00102	0.19104	0.02567
33.47	0.093191131	Marsh	F	1	2	0	13.06	0	0	0	1	0.23766	4.6	0	0.00699	0.01031	0.00327	0.21709	0
33.47	0.279646152	Marsh	F	1	2	0	16.02	4	2	1		0.44839	6.29		0.01316	0.00472	0.0022	0.42831	0.7243
33.47	0.140033144	Marsh	F	1	2	0	14.88	0	0	0	1	0.34722	5.79	0	0.00887	0.00708	0.00764	0.32363	0
33.47	0.087052119	Marsh	F	1	2	0	15.68	0	0	0		0.39059	7.14	0	0.02797	0.00989	0.01016	0.34257	0
33.47	0.09361571	Marsh	F	1	2	0	14.31	0	0	0	0	0.36628	5.32	0	0.00886	0.01376	0.02979	0.31387	0
33.47	0.063825095	Marsh	F	1	2	1	12.42	0	0	0		0.15519	4.89		0.00912	0.00243	0.00036	0.14328	0
33.47	0.105132637	Marsh	F	1	2	1	13.28	1	0	0	1	0.1526	5.22	0	0.0121	0.00573	0.00283	0.13194	0
33.47	0.074964278	Marsh	F	1	2	0	14.87	0	0	0		0.48301	5.42		0.00976	0.00743	0.00259	0.46323	0
33.47	0.23093557	Marsh	F	1	2	0	13.7	0	0	1	1	0.28109	5		0.01512	0.00236	0.00036	0.26325	0.02592
33.47	0.328221675	Marsh	F	1	2	0	16.25	0	0	0		0.46276	6.85		0.02988	0.00462	0.00104	0.42722	0
33.47	0.015174361	Marsh	F	1	2	0	10.82	0	0	0	1	0.16072	4.47	0	0.00747	0.01023	0.00116	0.14186	0
33.47	0.092415508	Marsh	F	1	2	0	16.05	0	0	0		0.44707	6.16	0	0.01485	0.00274	0.01138	0.4181	0
33.47	0.119168454	Marsh	F	1	2			0	0			0.38923	6.46		0.00999	0.00565	0.01931	0.35428	0
33.47	0.058179582	Marsh	F	1	2	1	13.05	0	0	0	1	0.30973	5.31		0.01844	0.00232	0.00445	0.28452	0.72782
33.47	0.176605487	Marsh	F	1	2	0	13.84	0	0	1	1	0.19404	5.32		0.01222	0.01373	0.00288	0.16521	-0.71112
33.47	-0.012064723	Marsh	F	1	2	0	10.48	0	0	1	0	0.13094	4.25	0	0.00664	0.00522	0.00075	0.11833	0.00517
33.47	0.016240915	Marsh	F	1	2	0	11.8	1	0	1	0	0.1748	4.58		0.00691	0.00589	0.00077	0.16123	0.16864
33.47	0.435076379	Marsh	F	1	2	0	19.39	0	0	0	0	0.8513	7.67	0	0.02618	0.0198	0.00101	0.80431	-0.69852
33.47	0.148971778	Marsh	F	1	2	0	15.76	1	0	0	0	0.36342		0	0.00647	0.01468	0.00152	0.34075	0
33.47	0.14150504	Marsh	F	1	2	0	14.17	0	0	0	0	0.30202	5.81	0	0.0095	0.01424	0.00189	0.27639	0
33.47	0.19714573	Marsh	F	1	2	1	16.48	0	0	0	0	0.30116	6.81	1	0.02051	0.00495	0.00193	0.27377	0
33.47	0.407454472	Marsh	F	1	2	0	17.33	0	0	0	1	0.49218	6.46	0	0.01056	0.01354	0.01572	0.45236	0
33.47	0.066104563	Marsh	F	1	2	0	12.48	0	0	0		0.19864	4.93		0.00716	0.0043	0.00363	0.18355	0
33.47	0.098394427	Marsh	F	1	2	0	12.08	0	0	1		0.19955	4.36		0.00579	0.00405	0.00165	0.18806	0.01604
33.47	0.100737152	Marsh	F	1	2	0	12.64		0	1	1	0.19347	4.84		0.01079	0.00912	0.00412	0.16944	0.00893
33.47	0.132941182	Marsh	F	1	2	0	14.76	0	0	1	1	0.33119	6.2	0	0.01239	0.00952	0.00242	0.30686	0.00531
33.47	0.080295166	Marsh	F	1	2	0	15.12	0	0	0	0	0.28894	6.67	0	0.00688	0.00425	0.00264	0.27517	0
33.47	0.054156147	Marsh	F	1	2	0	13.38	1	1			0.25969	5.5	0	0.01002	0.00625	0.00177	0.24165	0
33.47	0.091073151	Marsh	F	1	2	0	13.4	0	0	1		0.20319			0.02807	-0.01334	0.00383	0.18463	0.71574
33.47	0.146365769	Marsh	F	1	2	0	14.37	1	0	1	1	0.26223	5.68		0.01413	0.00363	0.00288	0.24159	0.03675
32.83	0.44653113	Mangrove	F	1	1	0	21.54	2	10	0	1	0.98861	8.44	0	0.03213	0.0494	0.08614	0.82094	0
30.2	0.011375357	Mangrove	M	2	1	0	12.46	2	2			0.1287	5.18	0	0.00469	0.00594	0.00174	0.11633	0
30.2	0.065775276	Mangrove	M	2	1	0	13.96	3	2			0.34718	5.72	0	0.02089	0.04012	0.00298	0.28319	0
30.2	0.108778126	Mangrove	M	2	1	0	14.23	0	0			0.40507	5.97	0	0.01818	0.01616	0.00709	0.36364	0
30.2	0.122202807	Mangrove	M	2	1	0	15.13	3	3			0.45083	6.13	1	0.01106	0.04245	0.00355	0.39377	0
30.2	0.126233669	Mangrove	M	2	1	0	17.1	3	3			0.44055	6.78	0	0.02078	0.00196	0.00014	0.41767	0
30.2	0.041911293	Mangrove	M	2	1	1	11.72	0	0			0.12113	4.98	0	0.00696	0.00154	0.00096	0.11167	0
30.2	0.55958214	Mangrove	M	2	1	0	18.85	0	0			0.87465	7.38	0	0.01901	0.05028	0.00501	0.80035	0
32.27	0.329476502	Mangrove	M	2	1	0	19.05	0	0			0.6136	7.6	0	0.01334	0.0139	0.00334	0.58302	0
32.27	0.073035314	Mangrove	M	2	1	0	21.11	0	0			1.30274	5.82	0	0.00842	0.03065	0.00049	1.26318	0
32.27	0.053150161	Mangrove	M	2	1	0	14.4	0	0			0.30606	4.2	0	0.00534	0.00134	0.00044	0.29894	0
32.27	0.09216197	Mangrove	M	2	1	1	17.92	1	0			0.36423	6.78	0	0.01128	0.01509	0.00101	0.33685	0
32.6	0.000432332	Mangrove	M	2	1	0	11.2	1	0			0.24673	4.6	0	0.00488	0.016	0.00072	0.22513	0
32.6	0.130746567	Mangrove	M	2	1	0	15.81	0	0			0.61073	6.19	0	0.02196	0.04444	0.00879	0.53554	0
32.6	0.825339718	Mangrove	M	2	1	0	23.28	1	0			-0.12511	8.15	0	-0.00149	-0.00115	-0.00242	-0.12005	0
32.6	0.145513859	Mangrove	M	2	1	1	15.96	0	0	0	0	0.41526	6.2	5	0.01703	0.00607	0.0129	0.37926	0
32.6	0.231321921	Mangrove	M	2	1	0	15.28	0	0			0.56639	6.34	0	0.01009	0.03372	0.00102	0.52156	0
32.6	0.285354395	Mangrove	M	2	1	0	21.6	0	0			1.19378	8.3	0	0.03077	0.03057	0.00235	1.13009	0
32.6	0.761556292	Mangrove	M	2	1	0	22.07	0	0			1.20944	7.94	0	0.01793	0.06728	0.00479	1.11944	0
32.6	0.198658954	Mangrove	M	2	1	0	19.3	0	0			1.01914	8.9	0	0.03285	0.04404	0.00165	0.9406	0
32.6	0.616524883	Mangrove	M	2	1	0	22.16	3	2			0.95826	8.25	0	0.02017	0.03052	0.00233	0.90524	0
32.6	0.623064425	Mangrove	M	2	1	0	21.14	0	0			1.23237	8.11	0	0.05643	0.0426	0.01108	1.12226	0
32.6	0.85680167	Mangrove	M	2	1	0	22.96	1	0			1.62627	8.78	0	0.02208	0.03935	0.00922	1.55562	0
32.83	0.666801105	Mangrove	M	2	1	0	21.29	0	0			1.06895	8.57	0	0.01777	0.05623	0.00699	0.98796	0
32.83	0.460863126	Mangrove	M	2	1	0	19.84	0	0			0.6613	7.4	0	0.02717	0.02602	0.00446	0.60365	0
33.47	0.012077553	Marsh	M	2	2	0	13.33	1	1			0.27561	5.03		0.00652	0.00785	0.00313	0.25811	0
33.47	-0.020419706	Marsh	M	2	2	0	10.22	0	0	0		0.14275	4.39		0.00322	0.00314	0.00088	0.13551	0
33.47	0.162587634	Marsh	M	2	2	0	13.07	0	0	0		0.33381	5.26		0.01122	0.01026	0.01072	0.30161	0
33.47	-0.003322576	Marsh	M	2	2	0	12.35	1	1	0		0.16372	4.45		0.00597	0.00319	0.0009	0.15366	0
33.47	0.25514206	Marsh	M	2	2	0	16.05	0	0	0		0.47422	6.12		0.00849	0.0149	0.02885	0.42198	0
33.47	0.032225314	Marsh	M	2	2	0	13.48	3	3	0		0.22199	5.09		0.00822	0.00603	0.00259	0.20515	0
33.47	0.6996106	Marsh	M	2	2	0	21.49	1	1	0		1.18385	7.42		0.03013	0.02764	0.0072	1.11888	0
33.47	0.143289729	Marsh	M	2	2	0	15.39	2	1			0.38027	5.64	0	0.00477	0.00759	0.00197	0.36594	0
33.47	0.051553171	Marsh	M	2	2	0	13.3	5	2			0.15867	5.39	0	0.00564	0.00445	0.00071	0.14787	0
33.47	0.241999322	Marsh	M	2	2	0	14.56	2	1			0.36884	6.17	0	0.01432	0.01405	0.0036	0.33687	0
33.47	0.073273035	Marsh	M	2	2	0	13.91	3	2			0.3456	4.39	0	0.00751	0.00573	0.0026	0.32976	0
33.47	0.182722479	Marsh	M	2	2	0	13.68	0	0			0.32614	4.91		0.00644	0.00596	0.00104	0.3127	0
