# Supplementary material for: Similar Metabolic Costs for Mangrove Tree Crabs (Aratus pisonii) in Historic and Range‐Shifted Habitats
Source: Ecol Evol. 2025 Jul 24;15(7):e71882. doi: 10.1002/ece3.71882 (PMC12289396; doi:10.1002/ece3.71882)
Supplement: Supplementary file 2 — Data S2. Respiration data. [file ECE3-15-e71882-s001.csv]

Date	Site	SiteCode	ID	ContResp	ExpResp	CW	Sex	SexCode	Gravid	Mass	Habitat	Temp	ContO2Cons	ExpO2Cons	Respiration_mg_per_min	Duration	MassSpResp_mg_per_min_per_g
22-Jun	PV	1	17	2	1	18.6	f	1	0	0.664938981	Dock	32.5	-0.028333	-0.038534	-0.010201	120	-0.015341257
22-Jun	PV	1	18	2	1	17	f	1	0	0.514016455	Dock	34.23076923	0.012771	-0.015515	-0.028286	120	-0.055029367
23-Jun	PV	1	20	1	2	16.1	f	1	1	0.444720182	Dock	34.80769231	-0.013266	-0.030726	-0.01746	120	-0.039260642
23-Jun	PV	1	22	2	1	17.7	f	1	0	0.575296338	Dock	36.73076923	-0.0008545	-0.01156	-0.0107055	120	-0.018608671
23-Jun	PV	1	23	1	2	17.4	f	1	0	0.548186347	Dock	34.38461538	-0.00508	-0.03883	-0.03375	120	-0.061566656
24-Jun	PV	1	25	2	1	19.5	f	1	1	0.768549736	Dock	41.1	-0.004747	-0.027217	-0.02247	40	-0.029236885
24-Jun	PV	1	26	2	1	16.4	f	1	1	0.46671336	Dock	36.54545455	0.01488	0.003094	-0.011786	100	-0.025253188
25-Jun	PV	1	29	1	2	15.9	f	1	1	0.430636901	Dock	36.61538462	4.46E-04	-0.005415	-0.0058614	120	-0.013611003
24-Jul	PV	1	40	2	1	17	f	1	1	0.514016455	Dock	39.14285714	-0.033297	-0.04521	-0.011913	60	-0.023176301
24-Jul	PV	1	42	1	2	19.6	f	1	0	0.781015721	Dock	31.11538462	1.34E-03	-0.0190996	-0.0204346	120	-0.026164134
16-Aug	PV	1	47	2	1	18.2	f	1	1	0.623491591	Dock	30.80769231	-0.00209	-0.023974	-0.021884	120	-0.03509911
11-Sep	PV	1	56	2	1	18.2	f	1	0	0.623491591	Dock	30	1.94E-03	-0.022689	-0.02463	120	-0.039503339
11-Sep	PV	1	57	1	2	18.1	f	1	0	0.613539888	Dock	29.61538462	-0.004521	-0.021026	-0.016505	120	-0.026901266
14-Oct	PV	1	66	1	2	14.4	f	1	0	0.338293979	Dock	22.80769231	-0.018803	-0.026961	-0.008158	120	-0.02411512
18-Oct	PV	1	68	1	2	20.5	f	1	1	0.902713547	Dock	26.5	-0.0027192	-0.0201075	-0.0173883	120	-0.019262257
18-Oct	PV	1	70	1	4	18.8	f	1	1	0.68668473	Dock	26.5	-0.0027192	-0.0130949	-0.0103757	120	-0.015109845
20-Oct	BC	1	77	1	3	14.5	f	1	0	0.343781155	Dock	26.78571429	1.99E-03	-0.016988	-0.018979	60	-0.055206633
17-Nov	Vilano	1	95	1	4	14.9	f	1	0	0.366634441	Dock	16.11538462	-0.014599	-0.017179	-0.00258	120	-0.007036982
5-Dec	PV	1	105	1	2	22.2	f	1	0	1.186704337	Dock	27.80769231	-0.0027435	-0.01563	-0.0128865	120	-0.010859065
6-Dec	PV	1	111	1	2	20.1	f	1	0	0.846445045	Dock	21.73076923	-0.002283	-0.005956	-0.003673	120	-0.004339325
6-Dec	PV	1	114	4	1	17.5	f	1	0	0.557078007	Dock	22.88461538	-0.007103	-0.019856	-0.012753	120	-0.022892665
6-Dec	PV	1	115	4	2	21.7	f	1	0	1.094973323	Dock	22.25	-0.007734	-0.021389	-0.013655	50	-0.012470623
6-Dec	PV	1	116	4	3	20.9	f	1	0	0.962722568	Dock	22.88461538	-0.007103	-0.017101	-0.009998	120	-0.010385131
6-Dec	PV	1	117	3	1	15.1	f	1	0	0.378624625	Dock	26.42307692	-0.002752	-0.009702	-0.00695	120	-0.018355911
6-Dec	PV	1	118	3	2	21.5	f	1	0	1.060297999	Dock	26.42307692	-0.002752	-0.009276	-0.006524	120	-0.006152987
6-Dec	PV	1	119	3	4	20.6	f	1	0	0.917355688	Dock	26.42307692	-0.002752	-0.013598	-0.010846	120	-0.011823113
6-Dec	PV	1	120	2	1	16.1	f	1	0	0.444720182	Dock	25.76923077	3.55E-03	-0.0060258	-0.0095738	120	-0.021527694
26-Feb	PV	1	163	1	3	21.8	f	1	0	1.112733944	Dock	11.84615385	-0.011092	-0.017537	-0.006445	120	-0.00579204
26-Feb	PV	1	164	1	4	18.1	f	1	0	0.613539888	Dock	11.5	-0.0112451	-0.0153544	-0.0041093	120	-0.00669769
26-Feb	PV	1	166	4	2	21	f	1	0	0.978338064	Dock	14.30769231	-0.0007199	-0.0103243	-0.0096044	120	-0.009817056
26-Feb	PV	1	168	3	1	20	f	1	0	0.832934726	Dock	14.92307692	-0.0013378	-0.013935	-0.0125972	120	-0.015123874
26-Feb	PV	1	172	4	2	21.7	f	1	0	1.094973323	Dock	16.86363636	-0.0007167	-0.0046694	-0.0039527	100	-0.00360986
22-Jun	PV	1	19	2	1	21.5	m	2		1.628419642	Dock	36.16666667	0.008296	-0.02864	-0.036936	20	-0.022682114
23-Jun	PV	1	21	1	2	14.8	m	2		0.384799061	Dock	38.4	-0.006505	-0.008914	-0.002409	40	-0.00626041
24-Jun	PV	1	24	2	1	15.3	m	2		0.428538799	Dock	38.86363636	-0.006261	-0.030138	-0.023877	100	-0.055717242
24-Jun	PV	1	27	2	1	16.3	m	2		0.53149898	Dock	35.26923077	-0.004701	-0.018653	-0.013952	120	-0.026250286
25-Jun	PV	1	28	1	2	23.3	m	2		2.399321526	Dock	39.5	-0.023966	-0.08388	-0.059914	20	-0.024971226
24-Jul	PV	1	41	2	1	18.9	m	2		0.930324341	Dock	31.30769231	1.13E-03	-0.028878	-0.030012	120	-0.032259717
16-Aug	PV	1	48	1	2	20.6	m	2		1.341545087	Dock	30.73076923	2.80E-04	-0.018927	-0.0192069	120	-0.014316999
16-Aug	PV	1	49	2	1	23.5	m	2		2.504902972	Dock	29.76923077	3.49E-03	-0.01112	-0.014608	120	-0.005831763
14-Oct	PV	1	67	2	1	13.2	m	2		0.272655551	Dock	25.42307692	-0.0053056	-0.0148598	-0.0095542	120	-0.035041282
18-Oct	PV	1	69	1	3	13.6	m	2		0.297179781	Dock	26.5	-0.0027192	-0.0059392	-0.00322	120	-0.010835192
20-Oct	BC	1	78	1	4	12.1	m	2		0.215154695	Dock	26.78571429	1.99E-03	-0.010972	-0.012963	60	-0.060249673
17-Nov	Vilano	1	94	1	3	20.7	m	2		1.370744469	Dock	16.11538462	-0.014599	-0.01411	0.000489	120	0.00035674
5-Dec	PV	1	106	1	3	12.1	m	2		0.215154695	Dock	27.46153846	-0.002968	-0.0025749	0.0003931	120	0.001827058
5-Dec	PV	1	107	1	4	8.8	m	2		0.10572076	Dock	27.80769231	-0.0027435	-0.0050102	-0.0022667	120	-0.021440444
5-Dec	PV	1	108	4	1	11.3	m	2		0.181109402	Dock	23.15384615	5.18E-03	-0.0057005	-0.0108755	120	-0.06004934
5-Dec	PV	1	109	4	2	13.9	m	2		0.317009987	Dock	23.15384615	5.18E-03	1.70E-03	-0.003475	120	-0.0109618
5-Dec	PV	1	110	4	3	15	m	2		0.401732032	Dock	22.92307692	0.004134	-0.0042089	-0.0083429	120	-0.020767326
6-Dec	PV	1	112	1	3	22.6	m	2		2.063620573	Dock	21.69230769	-0.001824	-0.010679	-0.008855	120	-0.004291002
6-Dec	PV	1	113	1	4	12.7	m	2		0.244826373	Dock	21.73076923	-0.002283	-0.004193	-0.00191	120	-0.007801447
6-Dec	PV	1	121	2	3	23.7	m	2		2.615130498	Dock	25.76923077	3.55E-03	-0.014782	-0.01833	120	-0.00700921
6-Dec	PV	1	122	2	4	13.2	m	2		0.272655551	Dock	25.76923077	3.55E-03	-0.001997	-0.005545	120	-0.020337015
26-Feb	PV	1	162	1	2	24.1	m	2		2.850350588	Dock	12.53846154	-0.0103553	-0.019062	-0.0087067	120	-0.003054607
26-Feb	PV	1	165	4	1	13	m	2		0.261163142	Dock	14.30769231	-0.0007199	-0.0090758	-0.0083559	120	-0.031994944
26-Feb	PV	1	167	4	3	16.6	m	2		0.566964833	Dock	14.30769231	-0.0007199	-0.00767	-0.0069501	120	-0.012258432
26-Feb	PV	1	169	3	2	24.2	m	2		2.912389855	Dock	14.92307692	-0.0013378	-0.0137807	-0.0124429	120	-0.004272402
26-Feb	PV	1	170	3	4	16.6	m	2		0.566964833	Dock	14.92307692	-0.0013378	-0.008335	-0.0069972	120	-0.012341506
26-Feb	PV	1	171	4	1	18.6	m	2		0.872128939	Dock	16.73076923	0.001089	-0.015825	-0.016914	120	-0.019393921
26-Feb	PV	1	173	4	3	18	m	2		0.766431463	Dock	16.73076923	0.001089	-0.0054023	-0.0064913	120	-0.008469511
23-May	PP	2	2			16.3	f	1	0	0.398445322	Mangrove	25.92307692	-0.004665	-0.01103	-0.006365	120	-0.015974588
24-May	PP	2	3			17.2	f	1	1	0.464757275	Mangrove	27.11538462	-0.0054213	-0.01935	-0.0139287	120	-0.029969838
31-May	PP	2	6			12.6	f	1	0	0.211597372	Mangrove	26.92307692	-0.0057154	-0.0159278	-0.0102124	120	-0.048263359
31-May	PP	2	7			19.1	f	1	0	0.643235095	Mangrove	29.23076923	-0.0027281	-0.0216326	-0.0189045	120	-0.029389721
2-Jun	RI	2	8			11.4	f	1	0	0.172332419	Mangrove	28.5	-0.0072874	-0.01144	-0.0041526	120	-0.024096453
2-Jun	RI	2	9			19.6	f	1	0	0.70066878	Mangrove	29.46153846	3.31E-05	-0.0197055	-0.01973864	120	-0.028171142
2-Jun	RI	2	10			17.5	f	1	0	0.489228803	Mangrove	29.84615385	-0.0015513	-0.0141619	-0.0126106	120	-0.025776487
5-Jun	BP	2	11			21.8	f	1	0	1.020803436	Mangrove	28.76923077	-0.003971	-0.020628	-0.016657	120	-0.016317539
6-Jun	BP	2	12			19.7	f	1	0	0.712756808	Mangrove	28.92307692	-0.0014192	-0.019513	-0.0180938	120	-0.025385657
6-Jul	PP	2	33	2	1	15.9	f	1	0	0.372095402	Mangrove	29.53846154	-0.009198	-0.020039	-0.010841	120	-0.029135001
6-Jul	PP	2	34	2	1	17.7	f	1	0	0.506254891	Mangrove	31.46153846	-0.0029303	-0.0146784	-0.0117481	120	-0.023205899
4-Sep	PP	2	50	1	2	22.2	f	1	1	1.093091587	Mangrove	26.42307692	-0.0067766	-0.03192	-0.0251434	120	-0.023002098
4-Sep	PP	2	52	1	2	17.9	f	1	1	0.523873519	Mangrove	29.5	-0.007846	-0.0110803	-0.0032343	120	-0.006173818
15-Sep	Oslo	2	60	1	2	17.8	f	1	1	0.514988865	Mangrove	29.16923077	-0.0030054	-0.0114521	-0.0084467	120	-0.016401714
30-Sep	RI	2	62	1	2	20.5	f	1	0	0.817278795	Mangrove	29.42307692	-0.0019471	-0.0203861	-0.018439	120	-0.022561457
6-Nov	PP	2	79	1	2	16.1	f	1	0	0.385045026	Mangrove	25.34615385	-0.001094	-0.0092	-0.008106	120	-0.021052083
6-Nov	PP	2	81	1	4	19.9	f	1	0	0.737562093	Mangrove	25.26923077	-0.0037671	-0.014204	-0.0104369	120	-0.014150537
6-Nov	PP	2	84	4	3	22	f	1	0	1.056329328	Mangrove	25.03846154	1.57E-04	-0.006995	-0.0071521	120	-0.00677071
6-Nov	PP	2	86	3	2	18.7	f	1	0	0.600696779	Mangrove	24.19230769	-0.0005583	-0.007268	-0.0067097	120	-0.011169862
4-Dec	RI	2	96	4	1	21	f	1	0	0.890252632	Mangrove	24.96153846	1.23E-03	-0.0211492	-0.0223752	120	-0.02513354
4-Dec	RI	2	101	1	4	15.7	f	1	0	0.359581293	Mangrove	24.84615385	-0.0049304	-0.003259	0.0016714	120	0.004648184
4-Dec	RI	2	103	3	2	19.9	f	1	0	0.737562093	Mangrove	23.92307692	2.38E-03	-0.0048612	-0.0072442	120	-0.009821817
11-Dec	PP	2	149	2	4	22.8	f	1	0	1.211234394	Mangrove	21.92307692	-0.008787	-0.0177784	-0.0089914	120	-0.007423336
11-Dec	PP	2	150	3	1	16.3	f	1	0	0.398445322	Mangrove	22.84615385	2.13E-03	-0.0017299	-0.0038609	120	-0.009689912
11-Dec	PP	2	152	3	4	19.7	f	1	0	0.712756808	Mangrove	22.84615385	2.13E-03	-0.0084025	-0.0105335	120	-0.014778533
15-Feb	PP	2	153	1	2	20.7	f	1	0	0.845721644	Mangrove	19.11538462	-0.0049787	-0.013171	-0.0081923	120	-0.009686757
15-Feb	PP	2	154	1	3	19.6	f	1	0	0.70066878	Mangrove	18.65384615	-0.0045275	-0.006909	-0.0023815	120	-0.003398896
16-Feb	PP	2	158	1	4	21.9	f	1	0	1.038414468	Mangrove	16.96153846	-0.0041796	-0.0054709	-0.0012913	120	-0.00124353
16-Feb	PP	2	159	4	1	19.6	f	1	0	0.70066878	Mangrove	18.53846154	-0.0062817	-0.0112011	-0.0049194	120	-0.007021006
16-Feb	PP	2	160	4	2	21.7	f	1	0	1.00349108	Mangrove	18.53846154	-0.0062817	-0.014524	-0.0082423	120	-0.008213626
16-Feb	PP	2	161	4	3	20.6	f	1	0	0.831378594	Mangrove	18.53846154	-0.0062817	-0.0116009	-0.0053192	120	-0.006398048
23-May	PP	2	1			22.5	m	2		1.693809273	Mangrove	23.15384615	-0.0037772	-0.0143873	-0.0106101	120	-0.006264046
25-May	RI	2	4			18.4	m	2		0.720929448	Mangrove	24.73076923	-0.0001544	-0.0181081	-0.0179537	120	-0.024903546
29-May	RI	2	5			16.6	m	2		0.495481134	Mangrove	27.19230769	-0.0058299	-0.0180102	-0.0121803	120	-0.024582772
6-Jul	PP	2	35	2	1	15.6	m	2		0.40229646	Mangrove	31.96153846	-0.000538	-0.0153193	-0.0147813	120	-0.036742307
4-Sep	PP	2	51	2	1	12.4	m	2		0.206541483	Mangrove	28.15384615	-0.0069387	-0.0147843	-0.0078456	120	-0.03798559
15-Sep	Oslo	2	58	1	2	15.9	m	2		0.428243209	Mangrove	26.5	-0.0115965	-0.0146896	-0.0030931	120	-0.007222765
15-Sep	Oslo	2	59	2	1	20.8	m	2		1.188630733	Mangrove	28.80769231	-0.005648	-0.0256588	-0.0200108	120	-0.01683517
30-Sep	RI	2	61	2	1	14.7	m	2		0.333513478	Mangrove	26.92307692	-0.007144	-0.023168	-0.016024	120	-0.048046034
30-Sep	RI	2	63	2	1	15.8	m	2		0.419413488	Mangrove	29.69230769	-0.0047932	-0.012499	-0.0077058	120	-0.0183728
6-Nov	PP	2	80	1	3	17.8	m	2		0.63621546	Mangrove	25.34615385	-0.001094	-0.008682	-0.007588	120	-0.011926777
6-Nov	PP	2	82	4	1	16.1	m	2		0.446464227	Mangrove	25.03846154	1.57E-04	-0.015375	-0.0155321	120	-0.034789125
6-Nov	PP	2	83	4	2	17	m	2		0.538541887	Mangrove	25.03846154	1.57E-04	-0.004072	-0.0042291	120	-0.007852871
6-Nov	PP	2	85	3	1	22.3	m	2		1.624681831	Mangrove	24.19230769	-0.0005583	-0.0150645	-0.0145062	120	-0.008928641
6-Nov	PP	2	87	3	4	15.2	m	2		0.370129624	Mangrove	24.19230769	-0.0005583	-4.25E-05	0.00051584	120	0.001393674
4-Dec	RI	2	97	4	2	22.1	m	2		1.558375605	Mangrove	25.03846154	1.01E-03	-0.018335	-0.019345	120	-0.012413567
4-Dec	RI	2	98	4	3	21	m	2		1.239204944	Mangrove	25.11538462	-0.0006294	-0.009928	-0.0092986	120	-0.007503682
4-Dec	RI	2	99	1	2	22	m	2		1.526244282	Mangrove	24.84615385	-0.0049304	-0.007621	-0.0026906	120	-0.001762889
4-Dec	RI	2	100	1	3	17.2	m	2		0.561455927	Mangrove	24.84615385	-0.0049304	-0.0065362	-0.0016058	120	-0.002860064
4-Dec	RI	2	102	3	1	20.9	m	2		1.213654432	Mangrove	23.92307692	2.38E-03	-0.0079967	-0.0103797	120	-0.008552434
4-Dec	RI	2	104	3	4	16.4	m	2		0.475259647	Mangrove	23.92307692	2.38E-03	-0.0027326	-0.0051156	120	-0.0107638
11-Dec	PP	2	144	4	1	12.5	m	2		0.210889707	Mangrove	22.23076923	0.006361	-0.005233	-0.011594	120	-0.054976605
11-Dec	PP	2	145	4	2	17	m	2		0.538541887	Mangrove	22.23076923	0.006361	-0.002896	-0.009257	120	-0.017189006
11-Dec	PP	2	146	4	3	18.9	m	2		0.800079645	Mangrove	22.23076923	0.006361	-0.01188	-0.018241	120	-0.02279898
11-Dec	PP	2	147	2	1	13.7	m	2		0.27078991	Mangrove	21.92307692	-0.008787	-0.010185	-0.001398	120	-0.005162674
11-Dec	PP	2	148	2	3	21.5	m	2		1.375256144	Mangrove	21.92307692	-0.008787	-0.0205225	-0.0117355	120	-0.008533319
11-Dec	PP	2	151	3	2	17	m	2		0.538541887	Mangrove	22.84615385	2.13E-03	-0.0019543	-0.0040853	120	-0.007585854
15-Feb	PP	2	155	1	4	18	m	2		0.663285343	Mangrove	18.65384615	-0.0045275	-0.0128389	-0.0083114	120	-0.012530655
16-Feb	PP	2	156	1	2	23.3	m	2		2.001009894	Mangrove	17.03846154	-0.0051133	-0.0097423	-0.004629	120	-0.002313332
16-Feb	PP	2	157	1	3	16.4	m	2		0.475259647	Mangrove	16.96153846	-0.0041796	-0.0056254	-0.0014458	120	-0.003042127
9-Jun	GTM	3	13			14	f	1	1	0.286238471	Saltmarsh	39.9	-0.0008886	-0.033887	-0.0329984	30	-0.115282896
9-Jun	GTM	3	14			12.2	f	1	0	0.191934329	Saltmarsh	36.66666667	-0.010402	-0.040536	-0.030134	20	-0.157001617
26-Jun	GTM	3	30	1	2	13.1	f	1	0	0.234390676	Saltmarsh	30.53846154	-0.0099411	-0.0054673	0.0044738	120	0.019086937
26-Jun	GTM	3	31	2	1	13.7	f	1	1	0.267792728	Saltmarsh	32.73076923	-0.018667	-0.023339	-0.004672	120	-0.017446329
8-Jul	GTM	3	36	1	2	16.2	f	1	1	0.466525779	Saltmarsh	36.34615385	-0.0040212	-0.024741	-0.0207198	120	-0.04441298
13-Jul	GTM	3	37	1	2	13.2	f	1	1	0.239653296	Saltmarsh	30.03846154	-0.0116758	-0.0159705	-0.0042947	120	-0.017920471
13-Jul	GTM	3	38	2	1	11.2	f	1	1	0.153717005	Saltmarsh	32.53846154	-0.0055996	-0.0111146	-0.005515	120	-0.035877618
25-Jul	GTM	3	43	1	2	13	f	1	1	0.22924362	Saltmarsh	30.30769231	-0.008234	-0.011924	-0.00369	120	-0.016096413
13-Oct	GTM	3	64	1	2	14.6	f	1	0	0.32702914	Saltmarsh	26.38461538	-0.001612	-0.01358	-0.011968	120	-0.036596127
19-Oct	GTM	3	71	3	1	13.8	f	1	0	0.273805302	Saltmarsh	26.19230769	-0.004802	-0.015221	-0.010419	120	-0.038052587
19-Oct	GTM	3	72	3	2	12.9	f	1	0	0.224209589	Saltmarsh	26.5	-0.003904	-0.011178	-0.007274	120	-0.032442859
19-Oct	GTM	3	73	3	4	13.9	f	1	0	0.279952873	Saltmarsh	26.19230769	-0.0046034	-0.0096664	-0.005063	120	-0.018085187
16-Nov	GTM	3	90	1	4	15.2	f	1	0	0.373632719	Saltmarsh	21.61538462	-0.0050881	-0.008893	-0.0038049	120	-0.01018353
16-Nov	GTM	3	93	3	4	11.6	f	1	0	0.16799417	Saltmarsh	22.61538462	-0.004516	-0.0110556	-0.0065396	120	-0.038927541
7-Dec	GTM	3	126	1	2	16.8	f	1	0	0.533008451	Saltmarsh	17.53846154	-0.0045283	-0.015858	-0.0113297	120	-0.021256136
7-Dec	GTM	3	128	1	4	8.8	f	1	0	0.090216946	Saltmarsh	17.53846154	-0.0045283	-0.010719	-0.0061907	120	-0.068620146
7-Dec	GTM	3	131	2	4	9.2	f	1	0	0.098596255	Saltmarsh	19.88461538	-0.0018396	-0.006599	-0.0047594	120	-0.04827161
8-Dec	GTM	3	136	1	3	14.8	f	1	0	0.341879139	Saltmarsh	11.84615385	-0.008777	-0.009087	-0.00031	120	-0.000906753
8-Dec	GTM	3	137	1	4	10.2	f	1	0	0.123109386	Saltmarsh	11.84615385	-0.008777	-0.0090927	-0.0003157	120	-0.002564386
8-Dec	GTM	3	138	4	1	11.3	f	1	0	0.157168312	Saltmarsh	14.73076923	-0.0055437	-0.0143403	-0.0087966	120	-0.055969298
8-Dec	GTM	3	139	4	2	9	f	1	0	0.094313589	Saltmarsh	14.73076923	-0.0055437	-0.0111033	-0.0055596	120	-0.058948027
8-Dec	GTM	3	140	4	3	10.5	f	1	0	0.131589243	Saltmarsh	14.73076923	-0.0055437	-0.0078472	-0.0023035	120	-0.01750523
8-Dec	GTM	3	141	2	1	8.1	f	1	0	0.0772301	Saltmarsh	17.53846154	-0.0049016	-0.0095979	-0.0046963	120	-0.060809192
8-Dec	GTM	3	142	2	3	11.8	f	1	0	0.175622583	Saltmarsh	17.53846154	-0.0049016	-0.0082262	-0.0033246	120	-0.018930367
14-Jun	GTM	3	15	2	1	14.2	m	2		0.314487799	Saltmarsh	37.92307692	-0.012633	-0.024038	-0.011405	120	-0.036265318
15-Jun	GTM	3	16	1	2	10.5	m	2		0.130486566	Saltmarsh	31.96153846	-0.0169386	-0.024549	-0.0076104	120	-0.058323245
26-Jun	GTM	3	32	2	1	13	m	2		0.236428368	Saltmarsh	34.42307692	-0.0001609	-0.007128	-0.0069671	120	-0.029468122
13-Jul	GTM	3	39	1	2	13.3	m	2		0.253907564	Saltmarsh	33.26923077	-0.0045442	-0.03684	-0.0322958	120	-0.127195108
25-Jul	GTM	3	44	2	1	14.8	m	2		0.362706976	Saltmarsh	31	-0.0013009	-0.01404	-0.0127391	120	-0.035122291
25-Jul	GTM	3	45	1	2	14	m	2		0.299883864	Saltmarsh	31.23076923	0.003654	-0.020675	-0.024329	120	-0.081128073
15-Aug	GTM	3	46	1	2	15.9	m	2		0.471123505	Saltmarsh	31.03846154	-0.0004694	-0.007379	-0.0069096	120	-0.014666218
10-Sep	GTM	3	53	1	2	13.3	m	2		0.253907564	Saltmarsh	30.26923077	-0.006764	-0.018485	-0.011721	120	-0.046162469
10-Sep	GTM	3	54	2	1	12.8	m	2		0.225449295	Saltmarsh	31.34615385	-0.001166	-0.006948	-0.005782	120	-0.025646565
10-Sep	GTM	3	55	1	2	9.1	m	2		0.093542912	Saltmarsh	30.92307692	-0.004321	-0.0063308	-0.0020098	120	-0.021485327
13-Oct	GTM	3	65	2	1	13.1	m	2		0.242116806	Saltmarsh	26.38461538	-0.006868	-0.006427	0.000441	120	0.001821435
19-Oct	GTM	3	74	4	1	16.4	m	2		0.530593016	Saltmarsh	27.65384615	-0.0030791	-0.0203668	-0.0172877	120	-0.032581846
19-Oct	GTM	3	75	4	2	12.7	m	2		0.220152454	Saltmarsh	27.65384615	-0.0030791	-0.007404	-0.0043249	120	-0.019645023
19-Oct	GTM	3	76	4	3	9.2	m	2		0.095793543	Saltmarsh	27.65384615	-0.0030791	-0.0059823	-0.0029032	120	-0.030306844
16-Nov	GTM	3	88	1	2	12.1	m	2		0.190884833	Saltmarsh	21.61538462	-0.0050881	-0.0099429	-0.0048548	120	-0.025433136
16-Nov	GTM	3	89	1	3	9.4	m	2		0.100458557	Saltmarsh	21.61538462	-0.0050881	-0.006259	-0.0011709	120	-0.011655553
16-Nov	GTM	3	91	3	1	8.4	m	2		0.079201503	Saltmarsh	22.61538462	-0.004516	-0.0149088	-0.0103928	120	-0.131219732
16-Nov	GTM	3	92	3	2	9.3	m	2		0.098098324	Saltmarsh	22.61538462	-0.004516	-0.006699	-0.002183	120	-0.022253184
7-Dec	GTM	3	123	4	1	13.2	m	2		0.247942107	Saltmarsh	15.53846154	-0.0035223	-0.017713	-0.0141907	120	-0.057233925
7-Dec	GTM	3	124	4	2	14.7	m	2		0.35418532	Saltmarsh	15.53846154	-0.0035223	-0.0125702	-0.0090479	120	-0.025545666
7-Dec	GTM	3	125	4	3	11.5	m	2		0.165508124	Saltmarsh	15.53846154	-0.0035223	-0.008115	-0.0045927	120	-0.027749091
7-Dec	GTM	3	127	1	3	14.6	m	2		0.345863877	Saltmarsh	17.53846154	-0.0045283	-0.0141165	-0.0095882	120	-0.027722467
7-Dec	GTM	3	129	2	1	10.9	m	2		0.143505058	Saltmarsh	19.88461538	-0.0018396	-0.007193	-0.0053534	120	-0.037304609
7-Dec	GTM	3	130	2	3	14.2	m	2		0.314487799	Saltmarsh	18.65384615	0.002115	-0.004473	-0.006588	120	-0.020948348
7-Dec	GTM	3	132	4	1	10.5	m	2		0.130486566	Saltmarsh	20.5	2.24E-03	-0.003962	-0.006201	120	-0.047522133
7-Dec	GTM	3	133	4	2	15.1	m	2		0.389521974	Saltmarsh	20.5	2.24E-03	-0.0069481	-0.0091871	120	-0.023585576
7-Dec	GTM	3	134	4	3	11.1	m	2		0.150493558	Saltmarsh	20.5	2.24E-03	-0.007547	-0.009786	120	-0.065026039
8-Dec	GTM	3	135	1	2	9.2	m	2		0.095793543	Saltmarsh	11.84615385	-0.008777	-0.0099568	-0.0011798	120	-0.01231607
8-Dec	GTM	3	143	2	4	8	m	2		0.072016501	Saltmarsh	17.53846154	-0.0049016	-0.0092915	-0.0043899	120	-0.060956863
